# Supplementary material for: Biotic and abiotic factors influencing the prevalence, intensity and distribution of Eucoleus aerophilus and Crenosoma vulpis in red foxes, Vulpes vulpes from Romania
Source: Int J Parasitol Parasites Wildl. 2020 May 28;12:121–5. doi: 10.1016/j.ijppaw.2020.05.009 (PMC7286923; doi:10.1016/j.ijppaw.2020.05.009)
Supplement: Multimedia component 1 [file mmc1.xlsx]

## Sheet: Sheet1
											Eucoleus aerophilus			Crenosoma vulpis
Cod	Date	Species	Sex	Age	County	Locality	Eucoleus	Crenosoma	Latitude	Longitude	M	F	Total	M	F	Total
CJ005020	2016-10-10	Vulpes vulpes	M	A	Bihor		Da	Nu			0	3	3	0	0	0
CJ005021	2016-10-11	Vulpes vulpes	M	A	Bihor		Nu	Nu			0	0	0	0	0	0
CJ005022	2016-10-11	Vulpes vulpes	M	A	Bihor		Da	Da			3	10	13	1	0	1
CJ005023	2016-10-11	Vulpes vulpes	M	A	Bihor		Nu	Nu			0	0	0	0	0	0
CJ005025	2016-10-11	Vulpes vulpes	M	A	Bihor		Nu	Da			0	0	0	0	6	6
CJ005026	2016-10-11	Vulpes vulpes	M	A	Alba	Rimetea	Da	Nu	46.453	23.5664	?	?	?	0	0	0
CJ005028	2016-10-20	Vulpes vulpes	F	A	Bihor		Da	Nu			?	?	?	0	0	0
CJ005029	2016-10-20	Vulpes vulpes	F	A	Bihor	Sacuieni	Nu	Nu	47.3665	22.0888	0	0	0	0	0	0
CJ005030	2016-10-20	Vulpes vulpes	F	A	Bihor	Sacuieni	Da	Nu	47.3665	22.0888	0	8	8	0	0	0
CJ005032	2016-10-22	Vulpes vulpes	M	A	Bihor	Valea Barcaului	Da	Nu	47.2182	22.032	0	2	2	0	0	0
CJ005033	2016-10-22	Vulpes vulpes	M	Y	Bihor	Valea Barcaului	Nu	Nu	47.2182	22.032	0	0	0	0	0	0
CJ005034	2016-10-22	Vulpes vulpes	M	A	Bihor		Nu	Da			0	0	0	0	1	1
CJ005035	2016-10-22	Vulpes vulpes	F	Y	Bihor		Da	Nu			1	4	5	0	0	0
CJ005036	2016-10-22	Vulpes vulpes	M	A	Bihor		Da	Da			4	3	7	1	0	1
CJ005037	2016-10-22	Vulpes vulpes	M	A	Bihor	Remeti	Nu	Nu	46.8449	22.6528	0	0	0	0	0	0
CJ005038	2016-10-22	Vulpes vulpes	F	A	Bihor	Remeti	Nu	Da	46.8449	22.6528	0	0	0	6	30	36
CJ005040	2016-10-22	Vulpes vulpes	M	A	Bihor		Da	Da			2	31	33	6	18	24
CJ005041	2016-10-22	Vulpes vulpes	M	A	Bihor		Da	Nu			0	1	1	0	0	0
CJ005042	2016-10-23	Vulpes vulpes	M	A	Bihor		Nu	Nu			0	0	0	0	0	0
CJ005043	2016-10-23	Vulpes vulpes	M	A	Bihor		Da	Nu			1	5	6	0	0	0
CJ005044	2016-10-25	Vulpes vulpes	M	A	Maramureș		Da	Nu			3	1	4	0	0	0
CJ005045	2016-10-26	Vulpes vulpes	M	A	Bihor		Nu	Da			0	0	0	0	3	3
CJ005046	2016-10-26	Vulpes vulpes	M	A	Bihor		Da	Da			2	3	5	2	5	7
CJ005047	2016-10-26	Vulpes vulpes	M	A	Bihor		Nu	Nu			0	0	0	0	0	0
CJ005050	2016-11-01	Vulpes vulpes	F	A	Cluj	Popesti	Da	Da	46.8202	23.5215	0	2	2	0	11	11
CJ005052	2016-11-21	Vulpes vulpes	F	A	Bihor		Da	Nu			?	?	?	0	0	0
CJ005053	2016-11-21	Vulpes vulpes	F	A	Bihor		Nu	Nu			0	0	0	0	0	0
CJ005054	2016-11-21	Vulpes vulpes	F	Y	Bihor		Da	Da			4	16	20	9	9	18
CJ005055	2016-11-21	Vulpes vulpes	F	A	Bihor		Da	Nu			1	2	3	0	0	0
CJ005056	2016-11-21	Vulpes vulpes	M	A	Bihor		Nu	Nu			0	0	0	0	0	0
CJ005057	2016-11-21	Vulpes vulpes	M	A	Bihor		Da	Da			3	10	13	0	1	1
CJ005058	2016-11-21	Vulpes vulpes	M	A	Bihor		Nu	Da			0	0	0	1	2	3
CJ005059	2016-11-24	Vulpes vulpes	F	A	Bihor		Nu	Nu			0	0	0	0	0	0
CJ005060	2016-11-24	Vulpes vulpes	M	A	Bihor		Nu	Nu			0	0	0	0	0	0
CJ005061	2016-11-24	Vulpes vulpes	F	A	Bihor		Da	Nu			3	4	7	0	0	0
CJ005062	2016-11-24	Vulpes vulpes	M	A	Bihor		Nu	Nu			0	0	0	0	0	0
CJ005063	2016-11-24	Vulpes vulpes	F	A	Bihor		Nu	Nu			0	0	0	0	0	0
CJ005064	2016-12-05	Vulpes vulpes	F	A	Maramureș	Valea Chioarului	Da	Da	47.4198	23.5032	?	?	?	?	?	?
CJ005066	2016-12-07	Vulpes vulpes	M	A	Bihor		Da	Da			1	2	3	4	6	10
CJ005067	2016-12-07	Vulpes vulpes	M	A	Bihor		Nu	Nu			0	0	0	0	0	0
CJ005068	2016-12-07	Vulpes vulpes	M	A	Bihor		Da	Nu			1	1	2	0	0	0
CJ005069	2016-12-07	Vulpes vulpes	M	A	Bihor		Nu	Nu			0	0	0	0	0	0
CJ005071	2016-12-07	Vulpes vulpes	F	Y	Bihor		Da	Nu			0	1	1	0	0	0
CJ005072	2016-12-07	Vulpes vulpes	M	A	Bihor		Da	Nu			1	1	2	0	0	0
CJ005074	2016-12-12	Vulpes vulpes	F	A	Teleorman	Suhaia/Telancea	Nu	Da	43.7345	25.2326	0	0	0	0	1	1
CJ005075	2016-12-12	Vulpes vulpes	F	A	Dambovita	Contesti	Nu	Nu	44.6856	25.6318	0	0	0	0	0	0
CJ005085	2016-12-19	Vulpes vulpes	M	A	Timis	Charlotenburg	Da	Nu	45.9746	21.5199	2	4	6	0	0	0
CJ005088	2016-12-20	Vulpes vulpes	F	A	Cluj	Popesti	Nu	Nu	46.8202	23.5215	0	0	0	0	0	0
CJ005089	2017-01-05	Vulpes vulpes	F	A	Mures	Targu Mures	Da	Nu	46.527	24.5623	1	3	4	0	0	0
CJ005090	2017-01-05	Vulpes vulpes	M	Y	Mures	Stejeris/Foi FV Cocosul Mures	Da	Nu	46.4811	24.6169	0	3	3	0	0	0
CJ005091	2017-01-05	Vulpes vulpes	F	Y	Mures	Stejeris/Foi FV Cocosul Mures	Da	Nu	46.4811	24.6169	1	0	1	0	0	0
CJ005092	2017-01-05	Vulpes vulpes	M	Y	Mures	Padurea OZD	Nu	Nu	46.3486	24.1318	0	0	0	0	0	0
CJ005093	2017-01-05	Vulpes vulpes	M	Y	Mures	Padurea OZD	Nu	Nu	46.3486	24.1318	0	0	0	0	0	0
CJ005094	2017-01-06	Vulpes vulpes	M	A	Mures	Roua	Da	Nu	46.3869	24.8399	1	4	5	0	0	0
CJ005095	2017-01-06	Vulpes vulpes	M	A	Mures	EVB Hartau	Da	Da	46.581	24.4818	?	?	?	?	?	?
CJ005096	2017-01-06	Vulpes vulpes	F	A	Mures	Padurea Saulia	Da	Da	46.6407	24.2221	3	12	15	0	9	9
CJ005097	2017-01-06	Vulpes vulpes	M	A	Mures	Padurea Zaului	Nu	Nu	46.6068	24.1332	0	0	0	0	0	0
CJ005098	2017-01-06	Vulpes vulpes	M	A	Mures	Viisoara	Da	Da	46.2957	24.6093	0	1	1	2	26	28
CJ005099	2017-01-07	Vulpes vulpes	M	Y	Caras Severin	63 Valiug	Da	Nu	45.2261	22.0281	0	1	1	0	0	0
CJ006396	2017-01-07	Vulpes vulpes	M	A	Caras Severin	48 Jitin	Da	Da	45.1498	21.7289	1	6	7	4	7	11
CJ006397	2017-01-07	Vulpes vulpes	M	A	Caras Severin	14 Maru	Da	Da	45.4788	22.4502	4	22	26	5	14	19
CJ006398	2017-01-07	Vulpes vulpes	M	Y	Caras Severin	Otelu Rosu	Da	Nu	45.52	22.3404	?	?	?	0	0	0
CJ006399	2017-01-07	Vulpes vulpes	M	Y	Caras Severin	47 Jitin	Da	Nu	45.2261	22.0281	0	1	1	0	0	0
CJ006400	2017-01-07	Vulpes vulpes	F	Y	Caras Severin	8 Delinesti	Da	Nu	45.3862	22.0715	1	5	6	0	0	0
CJ006401	2017-01-07	Vulpes vulpes	M	A	Caras Severin	48 Ilidia	Da	Da	44.9687	21.6975	7	14	21	0	5	5
CJ006402	2017-01-07	Vulpes vulpes	M	Y	Caras Severin	Ilidia	Nu	Nu	44.9687	21.6975	0	0	0	0	0	0
CJ006403	2017-01-07	Vulpes vulpes	M	A	Caras Severin	Ilidia	Nu	Nu	44.9687	21.6975	0	0	0	0	0	0
CJ006404	2017-01-07	Vulpes vulpes	M	A	Caras Severin	55 Bozovici	Da	Da	44.9297	21.9949	0	3	3	6	19	25
CJ006405	2017-01-07	Vulpes vulpes	M	A	Caras Severin	55 Bozovici	Da	Da	44.9297	21.9949	1	3	4	10	28	38
CJ006406	2017-01-07	Vulpes vulpes	F	A	Caras Severin	Docnecea	Da	Da	45.2683	21.748	0	4	4	1	3	4
CJ006407	2017-01-07	Vulpes vulpes	M	Y	Caras Severin	Docnecea	Nu	Da	45.2683	21.748	0	0	0	0	2	2
CJ006408	2017-01-07	Vulpes vulpes	M	A	Caras Severin	Docnecea	Nu	Nu	45.2683	21.748	0	0	0	0	0	0
CJ006409	2017-01-07	Vulpes vulpes	F	Y	Caras Severin	70 Bocsa	Da	Da	45.388	21.7321	0	3	3	1	0	1
CJ006410	2017-01-07	Vulpes vulpes	F	A	Caras Severin	70 Bocsa	Nu	Nu	45.388	21.7321	0	0	0	0	0	0
CJ006411	2017-01-07	Vulpes vulpes	F	A	Caras Severin	57 Borloveni	Nu	Nu	44.9562	22.1026	0	0	0	0	0	0
CJ006412	2017-01-07	Vulpes vulpes	F	Y	Caras Severin	57 Borloveni	Da	Da	44.9562	22.1026	2	7	9	1	4	5
CJ006413	2017-01-07	Vulpes vulpes	F	A	Gorj	FC 17 Bradiceni	Da	Da	45.059	23.0771	0	2	2	0	1	1
CJ006414	2017-01-07	Vulpes vulpes	M	A	Gorj	FC 17 Bradiceni	Da	Da	45.059	23.0771	2	6	8	0	1	1
CJ006415	2017-01-07	Vulpes vulpes	F	A	Gorj	FV Janju Mare	Da	Nu	44.9038	23.6603	0	2	2	0	0	0
CJ006416	2017-01-07	Vulpes vulpes	M	A	Gorj	34 Vinju Mare	Da	Nu	44.9038	23.6603	1	3	4	0	0	0
CJ006417	2017-01-07	Vulpes vulpes	M	A	Gorj	34 Vinju Mare	Nu	Nu	44.9038	23.6603	0	0	0	0	0	0
CJ006418	2017-01-08	Vulpes vulpes	F	A	Gorj	FC Motru Mare - Ocolul silv Pades	Da	Nu	45.0612	22.795	2	7	9	0	0	0
CJ006419	2017-01-08	Vulpes vulpes	M	A	Gorj	FC 34 Berlesti	Nu	Da	44.9152	23.6627	0	0	0	0	1	1
CJ006420	2017-01-08	Vulpes vulpes	F	A	Gorj	FC 2 Motru Mare	Nu	Nu	45.0612	22.795	0	0	0	0	0	0
CJ006421	2017-01-08	Vulpes vulpes	M	A	Gorj	FC 32 Romanatu	Da	Nu	44.8479	23.3077	2	4	6	0	0	0
CJ006422	2017-01-08	Vulpes vulpes	M	A	Gorj	FC 20 Curtisoara	Nu	Da	45.0997	23.2898	0	0	0	0	1	1
CJ006423	2017-01-08	Vulpes vulpes	F	A	Gorj		Nu	Nu			0	0	0	0	0	0
CJ006425	2017-01-09	Vulpes vulpes	F	A	Cluj	Bobalna	Da	Da	47.1485	23.6454	3	10	13	1	6	7
CJ006426	2017-01-09	Vulpes vulpes	F	A	Gorj	FC 36 Licurici	Da	Nu	44.9225	23.6211	1	5	6	0	0	0
CJ006427	2017-01-09	Vulpes vulpes	M	A	Gorj	FC 30 Aninoasa	Da	Da	44.7497	23.4794	1	2	3	5	3	8
CJ006428	2017-01-09	Vulpes vulpes	M	A	Gorj	FC 28 Boboiesti (AVPS Diana)	Da	Nu	44.9401	22.9575	1	2	3	0	0	0
CJ006429	2017-01-09	Vulpes vulpes	M	A	Gorj	FC 37 Miluta (Egreta)	Nu	Nu	44.7036	23.1688	0	0	0	0	0	0
CJ006430	2017-01-09	Vulpes vulpes	M	A	Gorj	FC 34 Berlesti	Da	Nu	44.912	23.667	1	3	4	0	0	0
CJ006431	2017-01-09	Vulpes vulpes	M	A	Gorj	FC 30 Tehomir	Nu	Nu	44.8055	23.0785	0	0	0	0	0	0
CJ006432	2017-01-09	Vulpes vulpes	M	A	Gorj	FC 41 Bibesti	Da	Da	44.7807	23.4852	1	5	6	2	6	8
CJ006433	2017-01-09	Vulpes vulpes	M	A	Gorj	FC 41 Bibesti	Nu	Nu	44.7807	23.4852	0	0	0	0	0	0
CJ006434	2017-01-09	Vulpes vulpes	M	A	Gorj	FC 29 Trestioara	Da	Nu	44.7805	23.1779	3	7	10	0	0	0
CJ006435	2017-01-09	Vulpes vulpes	M	A	Gorj		Da	Da			?	?	?	?	?	?
CJ006436	2017-01-09	Vulpes vulpes	M	A	Gorj	FC 30 Tehomir	Da	Da	44.8055	23.0785	0	4	4	?	?	?
CJ006437	2017-01-10	Vulpes vulpes	F	A	Gorj	FC 30 Tehomir	Da	Da	44.8055	23.0785	0	3	3	3	15	18
CJ006438	2017-01-10	Vulpes vulpes	M	A	Gorj	FC 30 Tehomir	Da	Da	44.8055	23.0785	1	9	10	3	39	42
CJ006439	2017-01-10	Vulpes vulpes	M	A	Gorj	FC 37 Miluta (Egreta)	Nu	Nu	44.6991	23.1691	0	0	0	0	0	0
CJ006440	2017-01-10	Vulpes vulpes	M	A	Gorj	FC 18 Lelesti	Da	Da	45.0915	23.2058	0	3	3	0	1	1
CJ006441	2017-01-10	Vulpes vulpes	M	A	Gorj	FC 18 Lelesti	Da	Da	45.0915	23.2058	1	5	6	2	1	3
CJ006442	2017-01-10	Vulpes vulpes	F	A	Gorj	FC 3 Motru Mare (OSilv Pades)	Nu	Nu	45.0582	22.7835	0	0	0	0	0	0
CJ006443	2017-01-10	Vulpes vulpes	F	A	Gorj	FC 41 Bibesti	Da	Da	44.7875	23.4881	0	7	7	0	2	2
CJ006444	2017-01-10	Vulpes vulpes	F	A	Gorj	FC 36 Licurici	Da	Da	44.9225	23.6211	0	2	2	0	1	1
CJ006445	2017-01-10	Vulpes vulpes	M	A	Gorj	FC 21 Danesti	Da	Da	44.9696	23.3177	1	5	6	3	1	4
CJ006446	2017-01-10	Vulpes vulpes	F	A	Gorj	FC 18 Lelesti	Da	Da	45.0913	23.2021	0	3	3	0	1	1
CJ006447	2017-01-10	Vulpes vulpes	M	A	Gorj	FC 13 Sacelu	Da	Nu	45.0812	23.5484	?	?	?	0	0	0
CJ006448	2017-01-10	Vulpes vulpes	M	A	Gorj	FC 13 Sacelu	Da	Da	45.0812	23.5484	0	7	7	0	2	2
CJ006449	2017-01-10	Vulpes vulpes	F	A	Gorj	FC 14 Bradiceni	Da	Nu	45.0593	23.0795	?	?	?	0	0	0
CJ006450	2017-01-10	Vulpes vulpes	F	Y	Gorj	FC 14 Bradiceni	Da	Nu	45.0593	23.0795	1	3	4	0	0	0
CJ006451	2017-01-10	Vulpes vulpes	M	A	Gorj	FC 42 Turburea	Da	Nu	44.7086	23.5213	?	?	?	0	0	0
CJ006452	2017-01-10	Vulpes vulpes	M	A	Gorj	FC 25 Stefanesti	Nu	Nu	44.9748	23.557	0	0	0	0	0	0
CJ006453	2017-01-10	Vulpes vulpes	M	A	Gorj	CSV Samalinesti	Da	Nu	44.7544	23.033	1	4	5	0	0	0
CJ006454	2017-01-10	Vulpes vulpes	F	Y	Mehedinti	FV 20 Cerneti	Nu	Da	44.6303	22.7346	0	0	0	0	3	3
CJ006455	2017-01-11	Vulpes vulpes	M	A	Gorj	FC 21 Danesti	Da	Nu	44.9727	23.3178	1	1	2	0	0	0
CJ006456	2017-01-11	Vulpes vulpes	M	A	Gorj	FC 35 Logresti	Da	Da	44.9	23.6999	2	3	5	1	0	1
CJ006457	2017-01-11	Vulpes vulpes	F	A	Gorj	FC 32 Romanatu	Da	Nu	44.8479	23.3077	0	2	2	0	0	0
CJ006458	2017-01-11	Vulpes vulpes	F	Y	Gorj	FC 18 Lelesti	Da	Da	45.0911	23.2044	6	6	12	5	1	6
CJ006459	2017-01-11	Vulpes vulpes	M	A	Gorj	FC 18 Lelesti	Nu	Nu	45.0911	23.2044	0	0	0	0	0	0
CJ006460	2017-01-11	Vulpes vulpes	F	A	Gorj	FC 43 Cruset	Da	Da	44.6408	23.6595	0	1	1	0	2	2
CJ006461	2017-01-11	Vulpes vulpes	M	A	Gorj	FC 3 Pades	Da	Da	45.023	22.861	8	13	21	12	39	51
CJ006462	2017-01-11	Vulpes vulpes	M	A	Gorj	FC 3 Pades	Da	Da	45.023	22.861	1	6	7	2	11	13
CJ006463	2017-01-11	Vulpes vulpes	F	Y	Gorj	FC 44 Slavuta	Da	Da	44.703	23.6744	2	9	11	0	4	4
CJ006464	2017-01-11	Vulpes vulpes	F	Y	Gorj	FC 24 Prigoria	Da	Nu	45.0673	23.6873	1	4	5	0	0	0
CJ006465	2017-01-11	Vulpes vulpes	M	A	Gorj	FC 25 Stefanesti	Da	Da	44.9759	23.5566	1	4	5	0	2	2
CJ006466	2017-01-11	Vulpes vulpes	M	Y	Gorj	FC 29 Trestioara	Da	Da	44.7759	23.1682	1	2	3	3	8	11
CJ006467	2017-01-11	Vulpes vulpes	F	Y	Gorj	FC 26 Carbunesti	Da	Da	44.9449	23.5437	1	9	10	0	1	1
CJ006468	2017-01-11	Vulpes vulpes	F	Y	Gorj	FC 39 Plopsoru	Da	Nu	44.787	23.3541	0	2	2	0	0	0
CJ006469	2017-01-12	Vulpes vulpes	M	Y	Salaj	Glod	Da	Da	47.2918	23.6538	0	5	5	9	25	34
CJ006470	2017-01-12	Vulpes vulpes	M	A	Mures	FC 21 Gornesti	Da	Da	46.6652	24.6687	0	4	4	0	1	1
CJ006471	2017-01-12	Vulpes vulpes	F	A	Mures	AVPS Cerbu	Nu	Nu			0	0	0	0	0	0
CJ006472	2017-01-12	Vulpes vulpes	M	A	Mures	FV 59 Zagar	Nu	Nu	46.3414	24.61	0	0	0	0	0	0
CJ006473	2017-01-12	Vulpes vulpes	F	Y	Mures	FV 27 Dumbrava	Da	Nu	46.9523	24.8049	1	3	4	0	0	0
CJ006474	2017-01-12	Vulpes vulpes	M	Y	Mures	FV 59 Zagar-Viisoara 3	Nu	Nu	46.3481	24.6187	0	0	0	0	0	0
CJ006475	2017-01-12	Vulpes vulpes	M	A	Mures	AVPS Cerbu-Zagar	Da	Da	46.3481	24.6187	0	2	2	0	1	1
CJ006476	2017-01-12	Vulpes vulpes	M	A	Mures	FC 21 Gornesti	Da	Da	46.6736	24.6717	0	9	9	2	19	21
CJ006477	2017-01-12	Vulpes vulpes	M	A	Mures	FC 24 Lunca	Da	Nu	46.9482	25.0926	1	2	3	0	0	0
CJ006478	2017-01-12	Vulpes vulpes	M	A	Mures		Da	Nu			0	1	1	0	0	0
CJ006479	2017-01-12	Vulpes vulpes	M	A	Mures	FC 21 Gornesti	Nu	Nu	46.6598	24.6779	0	0	0	0	0	0
CJ006480	2017-01-12	Vulpes vulpes	M	A	Mures	FC 59 Zagar Senereus	Nu	Nu	46.3481	24.6187	0	0	0	0	0	0
CJ006481	2017-01-12	Vulpes vulpes	F	A	Mures	AVPS Cerbu-Zebrac	Nu	Nu	46.9542	25.2414	0	0	0	0	0	0
CJ006482	2017-01-13	Vulpes vulpes	F	A	Mures	AVPS Nirajul Mic FV 47 Bereni	Da	Nu	46.5542	24.8687	0	1	1	0	0	0
CJ006483	2017-01-13	Vulpes vulpes	F	A	Mures	FV 29 Bistra	Da	Da	46.9645	24.9029	0	3	3	1	0	1
CJ006484	2017-01-13	Vulpes vulpes	M	A	Mures		Da	Nu			0	4	4	0	0	0
CJ006485	2017-01-13	Vulpes vulpes	M	A	Mures	Sarmasu	Da	Da	46.7484	24.1737	0	11	11	1	0	1
CJ006486	2017-01-13	Vulpes vulpes	F	A	Mures	FV Sarmasu	Nu	Nu	46.7484	24.1737	0	0	0	0	0	0
CJ006487	2017-01-13	Vulpes vulpes	F	Y	Mures	FV 7 Papiu - Padurea Barbosi	Da	Nu	46.5704	24.1854	1	0	1	0	0	0
CJ006488	2017-01-13	Vulpes vulpes	M	Y	Mures	AVPS Nirajul Mic FV 47 Bereni	Da	Da	46.5542	24.8687	0	4	4	69	196	265
CJ006489	2017-01-13	Vulpes vulpes	F	Y	Mures	Ilva?	Nu	Nu	46.9647	25.1217	0	0	0	0	0	0
CJ006490	2017-01-13	Vulpes vulpes	F	Y	Mures		Da	Da			0	6	6	0	1	1
CJ006491	2017-01-13	Vulpes vulpes	F	A	Mures		Da	Nu			0	2	2	0	0	0
CJ006492	2017-01-13	Vulpes vulpes	M	A	Mures	59 Zagar	Da	Da	46.3481	24.6187	0	2	2	0	5	5
CJ006493	2017-01-13	Vulpes vulpes	M	A	Mures	FV 12	Da	Da	46.4974	24.3102	0	2	2	1	11	12
CJ006494	2017-01-13	Vulpes vulpes	M	A	Mures	Grindeni	Da	Da	46.4989	23.9909	2	1	3	0	1	1
CJ006495	2017-01-13	Vulpes vulpes	F	Y	Mures	Cerbul Mures	Da	Nu			0	3	3	0	0	0
CJ006496	2017-01-13	Vulpes vulpes	M	A	Mures	Grindeni - Padurea Cordos	Da	Nu	46.5038	24.0282	0	2	2	0	0	0
CJ006497	2017-01-14	Vulpes vulpes	F	Y	Mures	FV 29 Bistra	Nu	Nu	46.9726	24.9091	0	0	0	0	0	0
CJ006498	2017-01-14	Vulpes vulpes	F	A	Mures	Oroiu	Da	Da	46.5427	24.355	1	6	7	0	1	1
CJ006499	2017-01-14	Vulpes vulpes	F	A	Mures	Dataseni - Padurea Cipaieni	Da	Nu	46.5261	24.1862	0	3	3	0	0	0
CJ006500	2017-01-14	Vulpes vulpes	M	A	Mures	Oroiu - Padurea Cecolea	Da	Da	46.5301	24.3324	0	1	1	0	2	2
CJ006501	2017-01-14	Vulpes vulpes	M	A	Mures	Dataseni - Padurea Cipaieni - Zimbrul	Da	Nu	46.5193	24.1747	2	12	14	0	1	1
CJ006502	2017-01-14	Vulpes vulpes	F	A	Mures	FV 7 Papiu - Padurea Papiu	Da	Nu	46.5594	24.1969	0	1	1	0	0	0
CJ006503	2017-01-14	Vulpes vulpes	M	A	Mures	FV Ozd - Padurea Cecalaca	Da	Nu	46.3908	24.0444	1	6	7	0	0	0
CJ006504	2017-01-14	Vulpes vulpes	F	A	Mures	FV 29 Bistra	Nu	Nu	46.9857	24.9052	0	0	0	0	0	0
CJ006505	2017-01-14	Vulpes vulpes	F	A	Mures	Grindeni Zimbrul - Padurea Cordos	Nu	Nu	46.5043	24.0285	0	0	0	0	0	0
CJ006506	2017-01-14	Vulpes vulpes	M	A	Mures	FV 5 Grindeni - Padurea Cordos	Da	Da	46.5043	24.0285	0	2	2	0	3	3
CJ006507	2017-01-14	Vulpes vulpes	F	A	Mures	Grindeni - Padurea Grindus	Da	Nu	46.5024	24.0055	0	5	5	0	0	0
CJ006508	2017-01-14	Vulpes vulpes	M	Y	Mures	FV 7 Papiu - Padurea Papiu	Da	Nu	46.5642	24.1964	0	1	1	0	0	0
CJ006509	2017-01-14	Vulpes vulpes	M	A	Mures	FV 6 Dataseni - Padurea Dates	Da	Nu	46.4819	24.1698	0	2	2	0	0	0
CJ006510	2017-01-14	Vulpes vulpes	F	A	Mures	FV 6 Dataseni - Padurea Cipaieni	Nu	Nu	46.4812	24.1788	0	0	0	0	0	0
CJ006511	2017-01-15	Vulpes vulpes	F	Y	Mures	FV 9 Saramasu - Zona Sarmasel	Nu	Nu	46.76	24.1842	0	0	0	0	0	0
CJ006512	2017-01-15	Vulpes vulpes	M	Y	Mures	FV 21 Gornesti	Nu	Nu	46.6731	24.6692	0	0	0	0	0	0
CJ006513	2017-01-15	Vulpes vulpes	M	A	Mures	FV 24 Dumbrava	Nu	Nu	46.9469	24.8113	0	0	0	0	0	0
CJ006514	2017-01-15	Vulpes vulpes	F	Y	Mures		Da	Da			4	20	24	1	0	1
CJ006515	2017-01-15	Vulpes vulpes	F	A	Mures	FV 3 Deag - Glinesti (Hunters)	Nu	Nu	46.3869	24.1973	0	0	0	0	0	0
CJ006516	2017-01-15	Vulpes vulpes	M	A	Mures	FV 9 Saramasu - Zona Sarmasel	Da	Nu	46.76	24.1842	4	7	11	0	0	0
CJ006517	2017-01-15	Vulpes vulpes	F	A	Mures		Da	Nu			0	2	2	0	0	0
CJ006520	2017-01-16	Vulpes vulpes	M	A	Satu Mare	FV 44 Cehul AV Valea Bercului	Da	Da	47.3731	22.5958	0	3	3	2	1	3
CJ006521	2017-01-16	Vulpes vulpes	M	A	Satu Mare	FV 48 Husez AV Valea Bercului	Da	Da	47.4655	22.8548	1	2	3	10	24	34
CJ006522	2017-01-16	Vulpes vulpes	M	Y	Satu Mare	FV 47 Hodod AV Valea Bercului	Da	Da	47.4063	23.0361	0	1	1	0	3	3
CJ006523	2017-01-16	Vulpes vulpes	F	Y	Satu Mare	FV 26 Aure?	Nu	Da			0	0	0	0	1	1
CJ006524	2017-01-16	Vulpes vulpes	M	A	Satu Mare	FV 20 Culciu	Da	Nu	47.7684	23.0736	0	1	1	0	0	0
CJ006525	2017-01-16	Vulpes vulpes	M	A	Satu Mare	FV 37 Sanislau	Da	Nu	47.6358	22.3162	0	1	1	0	0	0
CJ006526	2017-01-16	Vulpes vulpes	M	A	Satu Mare	FV 8 Botiz	Nu	Nu	47.8285	22.9404	0	0	0	0	0	0
CJ006527	2017-01-16	Vulpes vulpes	M	Y	Satu Mare	FV 21 Viile	Da	Da	47.6618	22.9547	1	2	3	11	53	64
CJ006528	2017-01-16	Vulpes vulpes	M	Y	Satu Mare	FV 21 Viile	Da	Da	47.6618	22.9547	0	1	1	10	11	21
CJ006529	2017-01-16	Vulpes vulpes	M	Y	Satu Mare	FV 48 Husez AV Valea Bercului	Da	Da	47.4655	22.8548	?	?	?	?	?	?
CJ006530	2017-01-16	Vulpes vulpes	F	A	Satu Mare	FV 44 Cehul AV Valea Bercului	Nu	Nu	47.3731	22.5958	0	0	0	0	0	0
CJ006531	2017-01-16	Vulpes vulpes	M	Y	Satu Mare		Da	Da			0	7	7	1	3	4
CJ006532	2017-01-17	Vulpes vulpes	F	A	Maramureș	Somcuta Mare	Nu	Nu	47.5119	23.4409	0	0	0	0	0	0
CJ006533	2017-01-17	Vulpes vulpes	M	Y	Salaj	Rastoci	Da	Da	47.3601	23.5265	0	4	4	0	9	9
CJ006534	2017-01-17	Vulpes vulpes	M	Y	Maramureș	Valea Chioarului	Nu	Da	47.4198	23.5032	0	0	0	2	6	8
CJ006535	2017-01-17	Vulpes vulpes	F	A	Arad		Nu	Nu	46.1359	21.4045	0	0	0	0	0	0
CJ006536	2017-01-17	Vulpes vulpes	M	Y	Arad		Nu	Da	46.1359	21.4045	0	0	0	0	5	5
CJ006537	2017-01-17	Vulpes vulpes	M	Y	Arad		Nu	Nu			0	0	0	0	0	0
CJ006538	2017-01-17	Vulpes vulpes	F	Y	Arad		Nu	Nu			0	0	0	0	0	0
CJ006539	2017-01-17	Vulpes vulpes	F	Y	Arad		Nu	Nu			0	0	0	0	0	0
CJ006540	2017-01-17	Vulpes vulpes	M	A	Arad		Da	Nu			2	10	12	0	0	0
CJ006541	2017-01-17	Vulpes vulpes	F	Y	Arad		Nu	Nu			0	0	0	0	0	0
CJ006542	2017-01-17	Vulpes vulpes	F	Y	Hunedoara	FV 7 Blajeni	Nu	Nu	46.2089	22.8782	0	0	0	0	0	0
CJ006543	2017-01-17	Vulpes vulpes	M	A	Hunedoara		Nu	Nu			0	0	0	0	0	0
CJ006544	2017-01-17	Vulpes vulpes	F	Y	Hunedoara	Ciula Mica	Nu	Nu	45.6041	22.7838	0	0	0	0	0	0
CJ006545	2017-01-18	Vulpes vulpes	M	A	Satu Mare	FV 49 Hodod AV Valea Bercului	Nu	Nu	47.4063	23.0361	0	0	0	0	0	0
CJ006546	2017-01-18	Vulpes vulpes	M	Y	Satu Mare	FV 49 Hodod AV Valea Bercului	Da	Da	47.4063	23.0361	0	3	3	0	2	2
CJ006547	2017-01-18	Vulpes vulpes	F	Y	Maramureș	FV 50	Da	Da	47.375	23.7466	0	5	5	0	2	2
CJ006548	2017-01-18	Vulpes vulpes	M	Y	Maramureș	FV 9/3	Da	Nu	46.4092	23.1127	2	6	8	0	0	0
CJ006549	2017-01-18	Vulpes vulpes	M	Y	Maramureș		Nu	Da			0	0	0	1	4	5
CJ006550	2017-01-18	Vulpes vulpes	M	Y	Maramureș	FV 50/1	Da	Nu	47.375	23.7466	0	1	1	0	0	0
CJ006551	2017-01-18	Vulpes vulpes	M	Y	Satu Mare	FV 30 Satmarel	Nu	Nu	47.7353	22.7896	0	0	0	0	0	0
CJ006552	2017-01-18	Vulpes vulpes	M	A	Maramureș	Bistra	Nu	Da	47.8495	23.9241	0	0	0	4	17	21
CJ006553	2017-01-18	Vulpes vulpes	M	A	Satu Mare		Da	Nu			0	1	1	0	0	0
CJ006554	2017-01-18	Vulpes vulpes	M	Y	Satu Mare	FV 4 Negresti	Nu	Nu	47.8735	23.4266	0	0	0	0	0	0
CJ006555	2017-01-18	Vulpes vulpes	M	Y	Satu Mare	AVP Satu-Mare FV 19 Anati	Nu	Nu	47.732	22.9297	0	0	0	0	0	0
CJ006556	2017-01-18	Vulpes vulpes	F	Y	Satu Mare	FV 49 Homorov AV Valea Bercului	Da	Nu	47.4063	23.0361	1	2	3	0	0	0
CJ006557	2017-01-18	Vulpes vulpes	F	Y	Satu Mare	FV 49 Homorov AV Valea Bercului	Da	Da	47.4063	23.0361	0	2	2	1	0	1
CJ006558	2017-01-18	Vulpes vulpes	F	A	Maramureș	FV 50 Coroieni	Nu	Nu	47.3767	23.7637	0	0	0	0	0	0
CJ006559	2017-01-18	Vulpes vulpes	M	Y	Maramureș	FV 29 Bistra	Da	Da	47.8468	23.9247	4	16	20	4	10	14
CJ006560	2017-01-18	Vulpes vulpes	M	Y	Maramureș	FV 50/8	Da	Nu	47.375	23.7466	?	?	?	0	0	0
CJ006561	2017-01-18	Vulpes vulpes	M	A	Satu Mare	FV 13 Babesti	Da	Da	47.9693	23.0787	9	34	43	0	1	1
CJ006562	2017-01-19	Vulpes vulpes	F	Y	Maramureș	FV 50/3	Da	Nu	47.375	23.7466	1	4	5	0	0	0
CJ006563	2017-01-19	Vulpes vulpes	F	A	Maramureș	FV 29 Bistra	Da	Nu	47.8468	23.9247	4	7	11	0	0	0
CJ006564	2017-01-19	Vulpes vulpes	M	Y	Maramureș	FV 50/2	Da	Da	47.375	23.7466	0	5	5	3	9	12
CJ006565	2017-01-19	Vulpes vulpes	F	Y	Maramureș	FV 27	Da	Nu	47.9104	23.9877	0	5	5	0	0	0
CJ006566	2017-01-19	Vulpes vulpes	M	A	Satu Mare	AVPS Ariana 2006 Foieni FV 36 Foieni	Nu	Nu	47.6989	22.3836	0	0	0	0	0	0
CJ006567	2017-01-19	Vulpes vulpes	M	A	Maramureș	FV 50/9	Da	Nu	47.375	23.7466	0	2	2	0	0	0
CJ006568	2017-01-19	Vulpes vulpes	M	A	Satu Mare	FV 44 Cehul AV Valea Bercului	Nu	Nu	47.3731	22.5958	0	0	0	0	0	0
CJ006569	2017-01-19	Vulpes vulpes	M	Y	Satu Mare	FV 44 Cehul AV Valea Bercului	Nu	Nu	47.3731	22.5958	0	0	0	0	0	0
CJ006570	2017-01-19	Vulpes vulpes	F	A	Satu Mare	AJVPS Satu Mare FV 31 Terebesti	Nu	Nu	47.6801	22.725	0	0	0	0	0	0
CJ006571	2017-01-19	Vulpes vulpes	M	A	Satu Mare	AJVPS Satu Mare FV 31 Terebesti	Da	Da	47.6801	22.725	7	15	22	37	78	115
CJ006572	2017-01-19	Vulpes vulpes	M	A	Satu Mare	AJVPS Satu Mare FV 31 Terebesti	Nu	Nu	47.6801	22.725	0	0	0	0	0	0
CJ006573	2017-01-20	Vulpes vulpes	F	A	Salaj	FV 17 Starci	Da	Da	47.094	22.9254	0	4	4	0	1	1
CJ006574	2017-01-20	Vulpes vulpes	M	A	Salaj	FV 22 Panic	Da	Nu	47.2086	22.9875	1	0	1	0	0	0
CJ006575	2017-01-20	Vulpes vulpes	M	A	Salaj		Da	Nu			1	2	3	0	0	0
CJ006577	2017-01-20	Vulpes vulpes	F	A	Satu Mare	AJVPS Satu Mare FV 32 Giungi	Da	Nu	47.5741	22.7746	1	5	6	0	0	0
CJ006578	2017-01-23	Vulpes vulpes	M	A	Hunedoara		Nu	Nu			0	0	0	0	0	0
CJ006579	2017-01-23	Vulpes vulpes	F	Y	Hunedoara		Nu	Nu			0	0	0	0	0	0
CJ006580	2017-01-23	Vulpes vulpes	F	Y	Hunedoara		Da	Da			1	5	6	2	54	56
CJ006581	2017-01-23	Vulpes vulpes	M	Y	Hunedoara	FV 36 Romosel	Nu	Nu	45.8023	23.3239	0	0	0	0	0	0
CJ006582	2017-01-23	Vulpes vulpes	F	A	Arad		Da	Nu			1	5	6	0	0	0
CJ006584	2017-01-23	Vulpes vulpes	F	A	Arad		Nu	Da			0	0	0	0	1	1
CJ006585	2017-01-23	Vulpes vulpes	F	A	Arad		Da	Nu			1	1	2	0	0	0
CJ006586	2017-01-23	Vulpes vulpes	M	A	Arad		Da	Nu			1	2	3	0	0	0
CJ006587	2017-01-23	Vulpes vulpes	M	Y	Arad		Da	Nu			0	3	3	0	0	0
CJ006588	2017-01-23	Vulpes vulpes	M	A	Arad		Nu	Nu			0	0	0	0	0	0
CJ006589	2017-01-23	Vulpes vulpes	M	Y	Arad		Da	Da			0	1	1	4	48	52
CJ006590	2017-01-23	Vulpes vulpes	F	Y	Arad		Da	Da			0	2	2	0	1	1
CJ006591	2017-01-23	Vulpes vulpes	F	A	Arad		Nu	Nu			0	0	0	0	0	0
CJ006592	2017-01-23	Vulpes vulpes	M	A	Hunedoara	FV 36 Romosel	Da	Nu	45.8023	23.3239	0	5	5	0	0	0
CJ006593	2017-01-24	Vulpes vulpes	M	A	Arad		Da	Da			1	6	7	0	1	1
CJ006594	2017-01-24	Vulpes vulpes	M	Y	Arad		Da	Nu			3	9	12	0	0	0
CJ006595	2017-01-24	Vulpes vulpes	F	Y	Arad		Nu	Nu			0	0	0	0	0	0
CJ006596	2017-01-24	Vulpes vulpes	M	Y	Arad		Da	Nu			1	1	2	0	0	0
CJ006597	2017-01-24	Vulpes vulpes	F	A	Arad		Da	Nu			3	8	11	0	0	0
CJ006598	2017-01-24	Vulpes vulpes	M	Y	Arad		Da	Da			0	3	3	0	1	1
CJ006599	2017-01-24	Vulpes vulpes	F	Y	Arad		Da	Nu			0	1	1	0	0	0
CJ006602	2017-01-25	Vulpes vulpes	M	A	Arad		Da	Nu			2	11	13	0	0	0
CJ006603	2017-01-25	Vulpes vulpes	F	Y	Arad		Da	Nu			0	2	2	0	0	0
CJ006604	2017-01-25	Vulpes vulpes	M	Y	Arad		Nu	Nu			0	0	0	0	0	0
CJ006605	2017-01-25	Vulpes vulpes	F	Y	Arad		Da	Nu			2	10	12	0	0	0
CJ006606	2017-01-25	Vulpes vulpes	M	Y	Arad		Nu	Nu			0	0	0	0	0	0
CJ006607	2017-01-25	Vulpes vulpes	F	Y	Arad		Nu	Nu			0	0	0	0	0	0
CJ006608	2017-01-25	Vulpes vulpes	F	Y	Arad		Nu	Nu			0	0	0	0	0	0
CJ006609	2017-01-25	Vulpes vulpes	M	A	Hunedoara		Da	Da			1	5	6	1	2	3
CJ006610	2017-01-25	Vulpes vulpes	M	Y	Hunedoara		Da	Da			2	4	6	0	26	26
CJ006611	2017-01-25	Vulpes vulpes	F	A	Hunedoara	AJPVS Simeria FV 24 Lapugiu	Da	Da	45.8841	22.476	0	2	2	0	1	1
CJ006612	2017-01-25	Vulpes vulpes	M	Y	Hunedoara	AJPVS Simeria FV 24 Lapugiu	Nu	Nu	45.8841	22.476	0	0	0	0	0	0
CJ006613	2017-01-25	Vulpes vulpes	M	Y	Hunedoara	AJPVS Simeria FV 24 Lapugiu	Da	Nu	45.8841	22.476	1	0	1	0	0	0
CJ006614	2017-01-25	Vulpes vulpes	M	Y	Hunedoara		Nu	Nu			0	0	0	0	0	0
CJ006615	2017-01-25	Vulpes vulpes	F	Y	Hunedoara		Da	Nu			8	11	19	0	0	0
CJ006616	2017-01-26	Vulpes vulpes	F	Y	Hunedoara		Da	Da			3	5	8	0	1	1
CJ006617	2017-01-26	Vulpes vulpes	M	A	Hunedoara		Da	Nu			0	2	2	0	0	0
CJ006618	2017-01-26	Vulpes vulpes	F	Y	Satu Mare	FV 18	Nu	Da	47.8222	22.821	0	0	0	0	1	1
CJ006619	2017-01-26	Vulpes vulpes	M	Y	Satu Mare	FV 14 Halmeu	Da	Nu	47.9797	23.0131	0	2	2	0	0	0
CJ006620	2017-01-26	Vulpes vulpes	M	A	Satu Mare		Nu	Nu			0	0	0	0	0	0
CJ006621	2017-01-26	Vulpes vulpes	M	A	Satu Mare		Da	Nu			2	1	3	0	0	0
CJ006622	2017-01-26	Vulpes vulpes	M	Y	Satu Mare	FV 22 Homorod	Da	Da	47.6555	23.0598	3	9	12	0	1	1
CJ006623	2017-01-26	Vulpes vulpes	F	Y	Satu Mare	FV 24 Beltiug	Da	Nu	47.5369	22.8562	4	8	12	0	0	0
CJ006624	2017-01-26	Vulpes vulpes	M	Y	Satu Mare	FV 5 Racsa	Da	Da	47.8207	23.3322	0	5	5	18	14	32
CJ006626	2017-01-26	Vulpes vulpes	M	A	Salaj		Da	Nu			1	2	3	0	0	0
CJ006627	2017-01-26	Vulpes vulpes	F	Y	Salaj		Nu	Nu			0	0	0	0	0	0
CJ006628	2017-01-26	Vulpes vulpes	M	A	Salaj		Da	Nu			1	3	4	0	0	0
CJ006629	2017-01-26	Vulpes vulpes	F	Y	Salaj		Nu	Da			0	0	0	0	2	2
CJ006630	2017-01-27	Vulpes vulpes	M	Y	Satu Mare	FV 28 Vetis	Da	Da	47.8011	22.7732	3	8	11	0	1	1
CJ006631	2017-01-27	Vulpes vulpes	M	Y	Satu Mare	FV 28 Vetis	Da	Nu	47.8185	22.7796	0	1	1	0	0	0
CJ006632	2017-01-27	Vulpes vulpes	F	Y	Satu Mare		Da	Nu			0	2	2	0	0	0
CJ006633	2017-01-27	Vulpes vulpes	M	Y	Salaj		Da	Da			4	9	13	1	8	9
CJ006634	2017-01-27	Vulpes vulpes	M	A	Salaj	FV 11 Sanmihai	Da	Da	47.0412	23.2477	0	1	1	7	10	17
CJ006635	2017-01-27	Vulpes vulpes	M	Y	Salaj	FV 11 Sanmihai	Da	Nu	47.0412	23.2477	1	5	6	0	0	0
CJ006636	2017-01-27	Vulpes vulpes	F	Y	Salaj	FV 11 Sanmihai	Da	Nu	47.0412	23.2477	0	2	2	0	0	0
CJ006637	2017-01-27	Vulpes vulpes	M	Y	Satu Mare	FV 35 Berveni	Da	Nu	47.7549	22.4725	0	2	2	0	0	0
CJ006638	2017-01-27	Vulpes vulpes	F	A	Satu Mare	FV 32 Giungi	Nu	Nu	47.574	22.7745	0	0	0	0	0	0
CJ006639	2017-01-27	Vulpes vulpes	M	A	Satu Mare	FV 8 Botiz	Da	Nu	47.8278	22.94	1	4	5	0	0	0
CJ006640	2017-01-27	Vulpes vulpes	M	A	Satu Mare	FV 30 Satmarel	Da	Nu	47.7356	22.7898	0	2	2	0	0	0
CJ006642	2017-01-27	Vulpes vulpes	M	Y	Maramureș	FV 9/1	Da	Nu	46.4092	23.1127	5	8	13	0	0	0
CJ006643	2017-01-30	Vulpes vulpes	F	Y	Mures		Nu	Nu			0	0	0	0	0	0
CJ006644	2017-01-30	Vulpes vulpes	M	Y	Mures		Da	Da			2	12	14	0	18	18
CJ006645	2017-01-30	Vulpes vulpes	M	Y	Mures	FV 62 Ganesti 1	Da	Nu	46.34	24.3636	0	3	3	0	0	0
CJ006646	2017-01-30	Vulpes vulpes	M	Y	Mures	FV 2 Giulus	Da	Nu	46.4	24.3095	2	5	7	0	0	0
CJ006647	2017-01-30	Vulpes vulpes	M	A	Mures	Eremitu	Da	Da	46.6715	24.9354	5	19	24	1	18	19
CJ006648	2017-01-30	Vulpes vulpes	M	A	Mures		Da	Nu			2	4	6	0	0	0
CJ006649	2017-01-30	Vulpes vulpes	M	Y	Mures	FV 3 Deag - Glinesti (Hunters)	Da	Nu	46.3902	24.2028	3	8	11	0	0	0
CJ006650	2017-01-30	Vulpes vulpes	F	A	Mures		Nu	Nu			0	0	0	0	0	0
CJ006651	2017-01-30	Vulpes vulpes	F	A	Mures		Da	Nu			0	1	1	0	0	0
CJ006652	2017-01-30	Vulpes vulpes	M	A	Mures		Da	Nu			0	6	6	0	0	0
CJ006653	2017-01-30	Vulpes vulpes	M	A	Mures		Da	Nu			0	2	2	0	0	0
CJ006654	2017-01-30	Vulpes vulpes	M	A	Mures	Chiheru de jos	Da	Nu	46.6819	24.8755	?	?	?	0	0	0
CJ006655	2017-01-30	Vulpes vulpes	M	A	Mures	FV 3 Deag - Glinesti (Hunters)	Da	Nu	46.3925	24.2018	?	?	?	0	0	0
CJ006656	2017-01-30	Vulpes vulpes	F	Y	Mures		Da	Nu			0	4	4	0	0	0
CJ006657	2017-01-30	Vulpes vulpes	M	A	Mures		Da	Da			1	4	5	0	1	1
CJ006658	2017-01-30	Vulpes vulpes	F	Y	Mures		Da	Nu			3	7	10	0	0	0
CJ006659	2017-01-30	Vulpes vulpes	M	Y	Mures	FV 16 Voinicieni	Da	Da	46.6054	24.5207	1	3	4	0	1	1
CJ006660	2017-01-30	Vulpes vulpes	F	A	Mures		Da	Nu			1	0	1	0	0	0
CJ006661	2017-01-31	Vulpes vulpes	F	A	Mures		Da	Nu			1	1	2	0	0	0
CJ006662	2017-01-31	Vulpes vulpes	F	A	Mures		Da	Nu			0	1	1	0	0	0
CJ006663	2017-01-31	Vulpes vulpes	F	A	Mures		Da	Nu			1	6	7	0	0	0
CJ006664	2017-01-31	Vulpes vulpes	F	A	Mures	Colegiu Silvic Gurghiu 40 Maian	Da	Nu	46.7703	24.8612	2	11	13	0	0	0
CJ006665	2017-01-31	Vulpes vulpes	M	A	Mures	FV 3 Deag - Glinesti (Hunters)	Da	Nu	46.383	24.193	1	0	1	0	0	0
CJ006666	2017-01-31	Vulpes vulpes	M	Y	Mures		Da	Nu			2	2	4	0	0	0
CJ006667	2017-01-31	Vulpes vulpes	M	Y	Mures	Colegiu Silvic Gurghiu 40 Mocean	Da	Nu	46.7534	24.8162	0	1	1	0	0	0
CJ006668	2017-01-31	Vulpes vulpes	M	A	Mures	Colegiu Silvic Gurghiu 40 Mocean	Da	Nu	46.7534	24.8162	1	0	1	0	0	0
CJ006669	2017-01-31	Vulpes vulpes	M	A	Mures		Nu	Nu			0	0	0	0	0	0
CJ006670	2017-01-31	Vulpes vulpes	F	A	Mures		Da	Nu			0	3	3	0	0	0
CJ006671	2017-01-31	Vulpes vulpes	F	Y	Mures		Da	Da			2	7	9	9	26	35
CJ006672	2017-01-31	Vulpes vulpes	M	A	Mures		Da	Da			3	8	11	5	30	35
CJ006673	2017-01-31	Vulpes vulpes	F	Y	Salaj	Perii Vadului	Da	Nu	47.3587	23.5722	2	3	5	0	0	0
CJ006674	2017-01-31	Vulpes vulpes	F	A	Mures	FV 2 Giulus	Da	Da	46.3967	24.3074	3	3	6	1	1	2
CJ006675	2017-01-31	Vulpes vulpes	M	A	Mures		Da	Nu			3	4	7	0	0	0
CJ006676	2017-01-31	Vulpes vulpes	M	A	Mures	FV 22 Voivodeni	Da	Nu	46.7029	24.6017	2	4	6	0	0	0
CJ006677	2017-01-31	Vulpes vulpes	F	Y	Mures	FV 2 Giulus	Da	Nu	46.3982	24.3118	0	1	1	0	0	0
CJ006678	2017-01-31	Vulpes vulpes	M	A	Mures	AVPS Glodeni-Bala FV 15 Geodeni	Da	Da	46.6468	24.593	2	8	10	4	2	6
CJ006679	2017-01-31	Vulpes vulpes	F	A	Mures	FV 15 Glodeni	Da	Da	46.6468	24.593	1	5	6	2	0	2
CJ006680	2017-01-31	Vulpes vulpes	M	A	Mures		Da	Nu	46.6468	24.593	1	9	10	0	0	0
CJ006681	2017-01-31	Vulpes vulpes	M	A	Mures		Da	Da			1	3	4	3	7	10
CJ006682	2017-01-31	Vulpes vulpes	M	A	Mures		Da	Nu			5	12	17	0	0	0
CJ006683	2017-02-01	Vulpes vulpes	F	A	Mures		Da	Nu			1	2	3	0	0	0
CJ006684	2017-02-01	Vulpes vulpes	M	A	Mures		Da	Nu			0	3	3	0	0	0
CJ006685	2017-02-01	Vulpes vulpes	F	Y	Mures	FV 2 Giulus	Da	Da	46.401	24.3169	2	6	8	0	6	6
CJ006686	2017-02-01	Vulpes vulpes	F	Y	Salaj		Da	Nu			0	1	1	0	0	0
CJ006687	2017-02-01	Vulpes vulpes	M	A	Mures	FV 3 Deag - Glinesti (Hunters)	Da	Nu	46.3868	24.1955	0	1	1	0	0	0
CJ006688	2017-02-01	Vulpes vulpes	M	A	Mures	FV 62 Ganesti 1	Da	Nu	46.3349	24.3651	1	2	3	0	0	0
CJ006689	2017-02-01	Vulpes vulpes	M	A	Mures		Da	Nu			3	3	6	0	0	0
CJ006690	2017-02-01	Vulpes vulpes	F	A	Mures	FV 3 Deag - Glinesti (Hunters)	Da	Nu	46.3868	24.1955	0	3	3	0	0	0
CJ006691	2017-02-01	Vulpes vulpes	F	Y	Mures	FV 22 Voivodeni	Da	Nu	46.6998	24.6277	0	2	2	0	0	0
CJ006692	2017-02-01	Vulpes vulpes	F	A	Mures	FV 49 Ghinesti	Nu	Nu	46.4947	24.8692	0	0	0	0	0	0
CJ006693	2017-02-01	Vulpes vulpes	F	A	Mures		Da	Nu			1	2	3	0	0	0
CJ006694	2017-02-01	Vulpes vulpes	F	A	Mures		Nu	Nu			0	0	0	0	0	0
CJ006695	2017-02-01	Vulpes vulpes	M	A	Satu Mare	AVPS FV 2	Da	Nu	47.9493	23.3777	0	1	1	0	0	0
CJ006696	2017-02-01	Vulpes vulpes	F	A	Satu Mare	FV 32 Giungi	Nu	Nu	47.5742	22.7748	0	0	0	0	0	0
CJ006697	2017-02-01	Vulpes vulpes	F	A	Satu Mare	FV 13 Babesti	Nu	Nu	47.9685	23.0772	0	0	0	0	0	0
CJ006698	2017-02-01	Vulpes vulpes	F	Y	Satu Mare	FV 30 Satmarel	Da	Da	47.7356	22.7898	1	3	4	0	4	4
CJ006699	2017-02-01	Vulpes vulpes	F	A	Satu Mare	FV 27 Barsau	Nu	Nu	47.6033	23.2038	0	0	0	0	0	0
CJ006700	2017-02-02	Vulpes vulpes	F	A	Mures	FV 15 Glodeni	Nu	Nu	46.6524	24.5897	0	0	0	0	0	0
CJ006701	2017-02-02	Vulpes vulpes	F	Y	Mures	FV 22 Voivodeni	Da	Da	46.6998	24.6277	1	1	2	0	3	3
CJ006702	2017-02-02	Vulpes vulpes	F	A	Mures		Nu	Nu			0	0	0	0	0	0
CJ006703	2017-02-02	Vulpes vulpes	M	A	Mures		Da	Nu			1	15	16	0	0	0
CJ006704	2017-02-02	Vulpes vulpes	F	Y	Mures		Da	Nu			1	0	1	0	0	0
CJ006705	2017-02-02	Vulpes vulpes	M	A	Mures		Da	Nu			0	1	1	0	0	0
CJ006706	2017-02-02	Vulpes vulpes	M	A	Satu Mare	FV 13 Babesti	Da	Nu	47.9685	23.0772	1	8	9	0	0	0
CJ006707	2017-02-02	Vulpes vulpes	M	Y	Cluj	FV 30 Moldovenesti	Da	Da	46.5007	23.681	0	5	5	5	31	36
CJ006708	2017-02-02	Vulpes vulpes	M	A	Cluj	FV 9 Cornesti	Da	Da	47.0345	23.6809	2	8	10	20	51	71
CJ006709	2017-02-02	Vulpes vulpes	F	A	Cluj	FV 9 Cornesti	Nu	Nu	47.0345	23.6809	0	0	0	0	0	0
CJ006710	2017-02-02	Vulpes vulpes	M	A	Cluj	FV 35 Harcana	Da	Nu	46.5759	23.8333	0	1	1	0	0	0
CJ006711	2017-02-02	Vulpes vulpes	M	A	Cluj	FV 46 Dumbrava	Da	Da	46.8222	23.211	0	2	2	0	1	1
CJ006712	2017-02-02	Vulpes vulpes	M	A	Cluj	FV 9 Cornesti	Da	Nu	47.0345	23.6809	2	4	6	0	0	0
CJ006713	2017-02-02	Vulpes vulpes	M	Y	Cluj	FV 9 Floresti/Cornesti?	Da	Nu	47.0345	23.6809	8	17	25	0	15	15
CJ006714	2017-02-02	Vulpes vulpes	M	A	Cluj	FV 23 Turda	Da	Da	46.5691	23.8385	?	?	?	?	?	?
CJ006715	2017-02-03	Vulpes vulpes	F	A	Mures		Da	Nu			1	1	2	0	0	0
CJ006716	2017-02-03	Vulpes vulpes	F	A	Mures		Nu	Nu			0	0	0	0	0	0
CJ006717	2017-02-03	Vulpes vulpes	M	Y	Mures	FV 23 Breaza	Da	Nu	46.7682	24.6427	0	4	4	0	0	0
CJ006718	2017-02-03	Vulpes vulpes	M	A	Maramureș	FV 5/2	Da	Da			?	?	?	1	1	2
CJ006719	2017-02-03	Vulpes vulpes	M	A	Maramureș	FV 5/2	Da	Nu			1	5	6	0	0	0
CJ006720	2017-02-03	Vulpes vulpes	F	A	Maramureș	Dragomiresti	Da	Nu	47.6612	24.2841	1	2	3	0	0	0
CJ006721	2017-02-03	Vulpes vulpes	F	A	Satu Mare	FV 24 Runc	Da	Nu	46.4886	22.8626	1	2	3	0	0	0
CJ006722	2017-02-03	Vulpes vulpes	F	A	Satu Mare	FV 46 Unimat	Da	Nu	47.5034	22.7507	1	7	8	0	0	0
CJ006723	2017-02-03	Vulpes vulpes	F	A	Mures	FV 3 Deag - Glinesti (Hunters)	Da	Nu	46.3919	24.2057	1	0	1	0	0	0
CJ006724	2017-02-03	Vulpes vulpes	M	A	Satu Mare	Tasnad FV 35	Nu	Nu	47.4784	22.5817	0	0	0	0	0	0
CJ006725	2017-02-03	Vulpes vulpes	M	A	Salaj		Da	Da			2	9	11	0	19	19
CJ006726	2017-02-03	Vulpes vulpes	M	A	Salaj		Da	Nu			1	0	1	0	0	0
CJ006727	2017-02-03	Vulpes vulpes	M	A	Maramureș	FV 20/5	Da	Da	47.7049	23.9481	1	9	10	4	1	5
CJ006728	2017-02-03	Vulpes vulpes	M	A	Satu Mare		Da	Nu			1	1	2	0	0	0
CJ006729	2017-02-03	Vulpes vulpes	F	Y	Hunedoara		Da	Nu			0	2	2	0	0	0
CJ006730	2017-02-03	Vulpes vulpes	F	Y	Hunedoara		Da	Nu			3	1	4	0	0	0
CJ006731	2017-02-03	Vulpes vulpes	F	A	Hunedoara		Da	Nu			0	7	7	0	0	0
CJ006732	2017-02-03	Vulpes vulpes	M	A	Hunedoara	FV 13 Vorta	Da	Nu	46.0286	22.7255	0	2	2	0	0	0
CJ006733	2017-02-03	Vulpes vulpes	F	A	Hunedoara	FV 13 Vorta	Nu	Nu	46.0286	22.7255	0	0	0	0	0	0
CJ006734	2017-02-03	Vulpes vulpes	M	A	Hunedoara	FV 13 Vorta	Da	Da	46.0286	22.7255	2	12	14	0	3	3
CJ006735	2017-02-03	Vulpes vulpes	M	A	Satu Mare	FV 32 Giungi	Da	Da	47.5739	22.7747	4	8	12	1	1	2
CJ006736	2017-02-03	Vulpes vulpes	M	A	Satu Mare	FV 31 Terebesti	Da	Nu	47.6862	22.7118	?	?	?	0	0	0
CJ006737	2017-02-03	Vulpes vulpes	F	A	Satu Mare		Da	Da			9	11	20	1	5	6
CJ006738	2017-02-04	Vulpes vulpes	M	A	Hunedoara	AVPS Pestiu	Da	Da			4	17	21	0	5	5
CJ006739	2017-02-04	Vulpes vulpes	F	A	Hunedoara	AVPS Diana	Nu	Nu			0	0	0	0	0	0
CJ006740	2017-02-04	Vulpes vulpes	F	A	Hunedoara	FV 66-01	Da	Nu	45.387	23.3865	?	?	?	0	0	0
CJ006741	2017-02-04	Vulpes vulpes	F	A	Hunedoara	FV 66-02	Da	Nu	45.387	23.3865	1	5	6	0	0	0
CJ006742	2017-02-04	Vulpes vulpes	F	A	Hunedoara	FV 66-03	Nu	Nu	45.387	23.3865	0	0	0	0	0	0
CJ006743	2017-02-04	Vulpes vulpes	M	A	Hunedoara	Vidra	Da	Nu			0	4	4	0	0	0
CJ006744	2017-02-04	Vulpes vulpes	F	A	Hunedoara	Vida	Da	Nu			0	2	2	0	0	0
CJ006745	2017-02-04	Vulpes vulpes	M	A	Hunedoara	Baniceana	Da	Nu	45.387	23.3865	9	42	51	0	0	0
CJ006746	2017-02-04	Vulpes vulpes	F	A	Hunedoara	Baniceana	Nu	Nu	45.387	23.3865	0	0	0	0	0	0
CJ006747	2017-02-04	Vulpes vulpes	F	A	Hunedoara	FV 66-04	Da	Nu	45.387	23.3865	0	6	6	0	0	0
CJ006748	2017-02-04	Vulpes vulpes	F	A	Hunedoara	Baniceana	Nu	Nu	45.387	23.3865	0	0	0	0	0	0
CJ006749	2017-02-04	Vulpes vulpes	M	A	Hunedoara		Da	Da			4	9	13	1	1	2
CJ006750	2017-02-04	Vulpes vulpes	M	A	Hunedoara	Ilia-Ulies	Da	Nu	45.9466	22.644	1	6	7	0	0	0
CJ006751	2017-02-04	Vulpes vulpes	M	A	Hunedoara	Ilia-Ulies	Da	Nu	45.9466	22.644	8	26	34	48	82	130
CJ006752	2017-02-07	Vulpes vulpes	F	A	Hunedoara	Ilia FV13	Nu	Nu	45.9395	22.6629	0	0	0	0	0	0
CJ006753	2017-02-07	Vulpes vulpes	M	A	Hunedoara	Ilia FV13	Da	Nu	45.9395	22.6629	1	4	5	0	0	0
CJ006754	2017-02-07	Vulpes vulpes	M	A	Hunedoara	Ilia FV13 Vorta	Da	Nu	45.9395	22.6629	0	1	1	0	0	0
CJ006755	2017-02-07	Vulpes vulpes	F	A	Hunedoara	Ilia FV13	Da	Nu	45.9395	22.6629	1	3	4	0	0	0
CJ006756	2017-02-07	Vulpes vulpes	F	A	Hunedoara	Ilia FV13	Da	Nu	45.9395	22.6629	0	2	2	0	0	0
CJ006757	2017-02-07	Vulpes vulpes	M	A	Hunedoara	Ilia FV13	Da	Da	45.9395	22.6629	2	8	10	1	0	1
CJ006758	2017-02-07	Vulpes vulpes	M	A	Hunedoara		Da	Da			6	10	16	1	8	9
CJ006759	2017-02-07	Vulpes vulpes	M	A	Hunedoara		Da	Nu			?	?	?	0	0	0
CJ006760	2017-02-07	Vulpes vulpes	M	A	Hunedoara		Nu	Nu			0	0	0	0	0	0
CJ006761	2017-02-07	Vulpes vulpes	M	A	Hunedoara		Nu	Nu			0	0	0	0	0	0
CJ006762	2017-02-08	Vulpes vulpes	M	A	Hunedoara	FV 1	Da	Da	46.2042	22.6666	0	5	5	1	2	3
CJ006763	2017-02-08	Vulpes vulpes	F	A	Hunedoara	Beriu	Da	Da	45.7856	23.1799	1	1	2	0	1	1
CJ006764	2017-02-08	Vulpes vulpes	F	A	Hunedoara	FV 3	Nu	Da	46.1729	22.5091	0	0	0	4	16	20
CJ006765	2017-02-08	Vulpes vulpes	F	A	Hunedoara		Da	Nu			0	1	1	0	0	0
CJ006766	2017-02-08	Vulpes vulpes	F	A	Hunedoara		Da	Nu			0	2	2	0	0	0
CJ006767	2017-02-08	Vulpes vulpes	F	A	Hunedoara		Da	Nu			0	1	1	0	0	0
CJ006768	2017-02-09	Vulpes vulpes	M	A	Hunedoara	FC40 R	Da	Nu	45.7471	22.6356	1	0	1	0	0	0
CJ006769	2017-02-09	Vulpes vulpes	F	Y	Hunedoara	FC54 Borascu Godeanu	Da	Da	45.245	22.6663	3	2	5	1	0	1
CJ006770	2017-02-09	Vulpes vulpes	F	A	Hunedoara	FV62 Campusel	Da	Nu	45.2619	22.8713	0	2	2	0	0	0
CJ006771	2017-02-09	Vulpes vulpes	M	A	Hunedoara	FV62 Campusel	Nu	Nu	45.2619	22.8713	0	0	0	0	0	0
CJ006772	2017-02-09	Vulpes vulpes	M	A	Hunedoara	Runcu Mare	Da	Da	45.7544	22.6304	0	3	3	0	1	1
CJ006773	2017-02-09	Vulpes vulpes	M	A	Hunedoara		Da	Da			0	2	2	0	4	4
CJ006774	2017-02-10	Vulpes vulpes	F	Y	Gorj	FC11 Carpinis	Da	Da	45.1888	23.5504	0	6	6	53	34	87
CJ006775	2017-02-10	Vulpes vulpes	M	Y	Gorj	FC43 Cruset	Da	Nu	44.6371	23.6548	0	2	2	0	0	0
CJ006776	2017-02-10	Vulpes vulpes	F	Y	Gorj	FC43 Cruset	Da	Nu	44.6371	23.6548	0	2	2	0	0	0
CJ006777	2017-02-10	Vulpes vulpes	F	Y	Gorj	AJPVS Carbunesti 44	Da	Nu	44.9532	23.5583	0	1	1	0	0	0
CJ006778	2017-02-10	Vulpes vulpes	M	A	Gorj	FC11 Carpinis	Da	Nu	45.1888	23.5504	0	1	1	0	0	0
CJ006779	2017-02-10	Vulpes vulpes	M	Y	Gorj	FV19 Turcinesti	Da	Nu	45.0958	23.3075	0	3	3	0	0	0
CJ006780	2017-02-10	Vulpes vulpes	M	Y	Gorj	FV19 Turcinesti	Da	Nu	45.0958	23.3075	2	7	9	0	0	0
CJ006781	2017-02-10	Vulpes vulpes	M	Y	Gorj	FV35 Logresti	Da	Nu	44.9	23.7	2	5	7	0	0	0
CJ006782	2017-02-10	Vulpes vulpes	M	Y	Gorj	FV35 Logresti	Da	Nu	44.9	23.7	2	4	6	0	0	0
CJ006783	2017-02-13	Vulpes vulpes	M	Y	Gorj	FV26 Carbunesti	Da	Da	44.949	23.5604	2	5	7	1	2	3
CJ006784	2017-02-13	Vulpes vulpes	F	A	Gorj		Da	Nu			0	2	2	0	0	0
CJ006785	2017-02-13	Vulpes vulpes	M	Y	Gorj		Da	Nu			0	1	1	0	0	0
CJ006786	2017-02-13	Vulpes vulpes	F	A	Gorj	FC31	Da	Nu	44.8458	23.2504	0	3	3	0	0	0
CJ006787	2017-02-13	Vulpes vulpes	M	A	Gorj	FC31	Da	Nu	44.8458	23.2504	1	5	6	0	0	0
CJ006788	2017-02-13	Vulpes vulpes	M	A	Gorj		Da	Da			1	6	7	2	0	2
CJ006789	2017-02-13	Vulpes vulpes	M	Y	Gorj		Da	Da			0	3	3	0	1	1
CJ006790	2017-02-13	Vulpes vulpes	F	Y	Gorj	FC38 Turceni	Nu	Nu	44.6679	23.3689	0	0	0	0	0	0
CJ006791	2017-02-13	Vulpes vulpes	M	Y	Gorj		Da	Nu			1	10	11	0	0	0
CJ006792	2017-02-14	Vulpes vulpes	M	Y	Gorj	FV10 Sadu	Da	Da	45.1684	23.3961	1	7	8	7	19	26
CJ006793	2017-02-14	Vulpes vulpes	M	Y	Gorj	FV43 Cruset	Nu	Nu	44.6307	23.6461	0	0	0	0	0	0
CJ006794	2017-02-14	Vulpes vulpes	F	A	Gorj	FV39 Plopsoru	Da	Da	44.7827	23.3678	?	?	?	?	?	?
CJ006795	2017-02-14	Vulpes vulpes	M	A	Cluj	Zdroba	Da	Nu	46.9257	23.8151	1	1	2	0	0	0
CJ006796	2017-02-14	Vulpes vulpes	F	A	Cluj	Zdroba	Da	Nu	46.9257	23.8151	3	3	6	0	0	0
CJ006797	2017-02-14	Vulpes vulpes	F	Y	Cluj	Zdroba	Da	Da	46.9257	23.8151	2	2	4	0	2	2
CJ006798	2017-02-14	Vulpes vulpes	F	A	Cluj		Da	Da			0	8	8	0	1	1
CJ006799	2017-02-14	Vulpes vulpes	M	Y	Cluj		Da	Da			4	15	19	16	49	65
CJ006800	2017-02-14	Vulpes vulpes	M	Y	Cluj		Da	Da			5	11	16	49	82	131
CJ006801	2017-02-14	Vulpes vulpes	M	A	Cluj		Nu	Nu			0	0	0	0	0	0
CJ006802	2017-02-14	Vulpes vulpes	M	Y	Cluj		Da	Nu			0	3	3	0	0	0
CJ006803	2017-02-14	Vulpes vulpes	F	A	Cluj		Da	Nu			2	3	5	0	0	0
CJ006804	2017-02-15	Vulpes vulpes	F	A	Cluj	FV40 Baisoara	Da	Nu	46.5758	23.4685	0	1	1	0	0	0
CJ006805	2017-02-15	Vulpes vulpes	M	A	Cluj	FV12 Cristorel	Da	Nu	46.9668	23.4635	2	0	2	0	0	0
CJ006806	2017-02-15	Vulpes vulpes	F	A	Cluj	Zdroba	Nu	Nu	46.9257	23.8151	0	0	0	0	0	0
CJ006807	2017-02-15	Vulpes vulpes	F	A	Cluj	Zdroba	Da	Nu	46.9257	23.8151	0	5	5	0	0	0
CJ006809	2017-02-15	Vulpes vulpes	F	A	Cluj	Zdroba	Da	Nu	46.9257	23.8151	0	1	1	0	0	0
CJ006810	2017-02-15	Vulpes vulpes	F	A	Cluj	Zdroba	Da	Nu	46.9257	23.8151	0	2	2	0	0	0
CJ006811	2017-02-15	Vulpes vulpes	F	A	Cluj	Zdroba	Da	Da	46.9257	23.8151	3	4	7	1	1	2
CJ006812	2017-02-15	Vulpes vulpes	F	A	Cluj	FV26 Suatu	Da	Nu	46.7792	23.9642	0	4	4	0	0	0
CJ006813	2017-02-15	Vulpes vulpes	M	A	Cluj	FV45 Somesul Cald	Da	Nu	46.7296	23.3352	5	15	20	0	0	0
CJ006814	2017-02-15	Vulpes vulpes	M	A	Satu Mare	FV10 Livada	Da	Nu	47.862	23.1248	1	2	3	0	0	0
CJ006815	2017-02-15	Vulpes vulpes	M	A	Satu Mare	FV10 Livada	Da	Da	47.862	23.1248	2	9	11	0	2	2
CJ006816	2017-02-15	Vulpes vulpes	F	A	Cluj	FV23 Floresti	Da	Da	46.7362	23.5027	1	16	17	5	18	23
CJ006817	2017-02-15	Vulpes vulpes	F	Y	Cluj	FV23 Floresti	Da	Nu	46.7362	23.5027	1	1	2	0	0	0
CJ006818	2017-02-15	Vulpes vulpes	F	A	Gorj	FC21 Danesti	Da	Da	44.9679	23.3178	1	8	9	10	32	42
CJ006819	2017-02-16	Vulpes vulpes	M	A	Gorj	FV44 Slavuta	Da	Da	44.7021	23.694	10	17	27	0	1	1
CJ006820	2017-02-16	Vulpes vulpes	F	A	Gorj	FC42 Turburea	Da	Da	44.7086	23.5262	0	8	8	15	44	59
CJ006821	2017-02-16	Vulpes vulpes	M	Y	Gorj		Da	Da			8	18	26	1	5	6
CJ006822	2017-02-16	Vulpes vulpes	M	A	Gorj		Da	Da			0	6	6	2	2	4
CJ006823	2017-02-16	Vulpes vulpes	M	A	Gorj	FC40 Aninoasa	Da	Nu	44.7462	23.4804	1	4	5	0	0	0
CJ006824	2017-02-16	Vulpes vulpes	F	A	Gorj	FC22 Ceauru	Nu	Nu	45.009	23.1945	0	0	0	0	0	0
CJ006825	2017-02-16	Vulpes vulpes	M	A	Gorj		Da	Da			7	19	26	0	1	1
CJ006826	2017-02-16	Vulpes vulpes	M	A	Gorj		Da	Da			0	1	1	0	7	7
CJ006827	2017-02-16	Vulpes vulpes	F	A	Satu Mare		Da	Nu			3	3	6	0	0	0
CJ006828	2017-02-17	Vulpes vulpes	M	Y	Gorj		Da	Da			9	19	28	1	1	2
CJ006830	2017-02-17	Vulpes vulpes	M	Y	Hunedoara	FV57 Federi	Da	Da	45.5351	23.129	2	17	19	7	38	45
CJ006831	2017-02-17	Vulpes vulpes	F	A	Hunedoara	FV61 Bănița	Da	Nu	45.4466	23.2877	3	10	13	0	0	0
CJ006832	2017-02-17	Vulpes vulpes	F	Y	Gorj		Nu	Nu			0	0	0	0	0	0
CJ006833	2017-02-17	Vulpes vulpes	M	Y	Gorj		Da	Nu			4	13	17	0	0	0
CJ006834	2017-02-17	Vulpes vulpes	M	Y	Gorj		Da	Da			1	4	5	0	3	3
CJ006835	2017-02-17	Vulpes vulpes	M	A	Gorj		Da	Nu			0	1	1	0	0	0
CJ006836	2017-02-17	Vulpes vulpes	M	A	Gorj	FC39 Plopsoru	Da	Nu	44.7825	23.3628	0	1	1	0	0	0
CJ006837	2017-02-17	Vulpes vulpes	M	A	Gorj	FC39 Plopsoru	Da	Nu	44.7825	23.3628	0	2	2	0	0	0
CJ006838	2017-02-17	Vulpes vulpes	F	A	Gorj		Da	Nu			0	1	1	0	0	0
CJ006839	2017-02-17	Vulpes vulpes	M	A	Gorj		Da	Nu			1	4	5	0	0	0
CJ006840	2017-02-17	Vulpes vulpes	M	A	Gorj		Da	Nu			1	3	4	0	0	0
CJ006841	2017-02-21	Vulpes vulpes	F	A	Gorj	FV20 Curtisoara	Da	Nu	45.0975	23.3707	1	2	3	0	0	0
CJ006842	2017-02-21	Vulpes vulpes	F	A	Gorj		Da	Nu			0	1	1	0	0	0
CJ006843	2017-02-21	Vulpes vulpes	F	A	Gorj	FV14 Oltet	Nu	Nu	45.191	23.7964	0	0	0	0	0	0
CJ006844	2017-02-21	Vulpes vulpes	M	Y	Gorj	FC20 Curtisoara	Da	Nu	45.0975	23.3707	2	2	4	0	0	0
CJ006845	2017-02-21	Vulpes vulpes	F	A	Gorj	FC19 Turcinesti	Da	Nu	45.0958	23.3074	0	1	1	0	0	0
CJ006846	2017-02-21	Vulpes vulpes	M	A	Satu Mare	Odoreu	Da	Nu	47.7973	22.9957	0	1	1	0	0	0
CJ006850	2017-03-02	Vulpes vulpes	M	A	Mures		Da	Nu			0	2	2	0	0	0
CJ006851	2017-03-02	Vulpes vulpes	F	Y	Mures	FV60 Viisoara	Da	Da	46.5449	23.8947	2	6	8	2	8	10
CJ006852	2017-03-02	Vulpes vulpes	F	Y	Mures	FV60 Viisoara	Nu	Da	46.5449	23.8947	0	0	0	1	0	1
CJ006853	2017-03-02	Vulpes vulpes	M	A	Mures	FV60 Viisoara	Da	Nu	46.5449	23.8947	0	1	1	0	0	0
CJ006854	2017-03-02	Vulpes vulpes	M	Y	Salaj		Da	Nu			0	5	5	0	0	0
CJ006855	2017-03-02	Vulpes vulpes	F	Y	Salaj	FV19	Da	Nu	47.241	23.1159	6	10	16	0	0	0
CJ006856	2017-03-02	Vulpes vulpes	F	A	Salaj		Nu	Nu			0	0	0	0	0	0
CJ006859	2017-03-10	Vulpes vulpes	M	A	Salaj	RoSJ FV29	Da	Da	47.1894	22.7941	3	13	16	2	5	7
CJ006866	2017-03-16	Vulpes vulpes	M	A	Mures	FV17 Cocos - Cristesti Ungheni	Da	Nu	46.4972	24.5007	1	0	1	0	0	0
CJ006867	2017-03-16	Vulpes vulpes	F	Y	Hunedoara	FV24 Soimus	Nu	Nu	45.9235	22.8877	0	0	0	0	0	0
CJ006868	2017-03-16	Vulpes vulpes	F	A	Salaj	FV33 Tusa Lazut	Da	Da	47.0362	22.7431	0	2	2	2	1	3
CJ006869	2017-03-16	Vulpes vulpes	F	Y	Mures	AV Genesis Reghin fv 11 grebenis capus	Nu	Nu	46.6007	24.3039	0	0	0	0	0	0
CJ006870	2017-03-16	Vulpes vulpes	M	A	Mures	FV17 Cocos - Cristesti Ungehni	Da	Nu	46.4972	24.5007	1	0	1	0	0	0
CJ006871	2017-03-16	Vulpes vulpes	F	Y	Mures	Av Carpatica 60 Viisoara	Da	Da	46.3036	24.5651	0	1	1	0	10	10
CJ006872	2017-03-16	Vulpes vulpes	M	A	Salaj	FV33 Tusa Sodoale	Da	Nu	47.0323	22.7389	0	4	4	0	0	0
CJ006873	2017-03-16	Vulpes vulpes	M	Y	Salaj	FV33 Tusa Sodoale	Da	Da	47.0323	22.7389	3	0	3	2	5	7
CJ006975	2017-07-12	Vulpes vulpes	F	Y	Maramureș	Valea Chioarului	Da	Nu	47.4275	23.4841	0	1	1	0	0	0
CJ006976	2017-04-30	Vulpes vulpes	M	Y	Maramureș	Mesteacăn	Da	Nu	47.3817	23.5193	0	1	1	0	0	0
CJ006978	2017-07-12	Vulpes vulpes	F	Y	Maramureș	Fericea	Da	Nu	47.4072	23.3865	1	0	1	0	0	0
CJ006979	2017-10-03	Vulpes vulpes	F	Y	Maramureș	Valea Chioarului	Da	Da	47.4275	23.4841	1	5	6	0	11	11
CJ006981	2017-11-24	Vulpes vulpes	M	A	Maramureș	Fericea	Da	Da	47.4072	23.3865	0	1	1	0	2	2
CJ007035	2017-12-06	Vulpes vulpes	M	Y	Giurgiu	Stoenesti	Da	Nu	44.1377	25.8899	2	19	21	0	0	0
CJ007036	2018-01-01	Vulpes vulpes	F	A	Ialomita	Maltezi	Da	Nu	44.4238	27.8877	1	5	6	0	0	0
CJ007037	2018-01-28	Vulpes vulpes	F	A	Teleorman	Comoara	Nu	Nu	44.1117	25.5058	0	0	0	0	0	0
CJ007038	2018-01-01	Vulpes vulpes	F	A	Giurgiu	Crucea de piatra	Da	Nu	44.1618	26.0043	0	3	3	0	0	0
CJ007039	2018-01-28	Vulpes vulpes	M	A	Teleorman	Comoara	Nu	Nu	44.1117	25.5058	0	0	0	0	0	0
CJ007040	2017-12-01	Vulpes vulpes	M	Y	Teleorman	Bragadiru	Nu	Nu	43.7544	25.5162	0	0	0	0	0	0
CJ007041	2016-07-09	Vulpes vulpes	M	A	Giurgiu	Vedea, Slobozia	Da	Nu	43.7722	25.7876	0	4	4	0	0	0
CJ007042	2017-12-24	Vulpes vulpes	M	A	Calarasi	A2, km 93-94	Da	Nu	44.4454	26.7364	1	3	4	0	0	0
CJ007043	2017-12-06	Vulpes vulpes	M	A	Giurgiu	Calugareni	Da	Nu	44.1737	25.994	1	10	11	0	0	0
CJ007044	2018-01-28	Vulpes vulpes	F	A	Teleorman	Comoara	Da	Nu	44.1117	25.5058	0	4	4	0	0	0
CJ007045	2018-01-28	Vulpes vulpes	F	A	Teleorman	Comoara	Nu	Nu	44.1117	25.5058	0	0	0	0	0	0
CJ007046	2018-01-28	Vulpes vulpes	F	A	Teleorman	Comoara	Da	Nu	44.1117	25.5058	0	3	3	0	0	0
CJ007047	2017-11-06	Vulpes vulpes	F	Y	Cluj	Popesti	Da	Da	46.828	23.5212	1	5	6	1	9	10
CJ007048	2018-02-03	Vulpes vulpes	M	Y	Cluj	Câțcău	Da	Nu	47.247	23.7731	2	10	12	0	0	0
CJ007049	2018-02-12	Vulpes vulpes	F	Y	Maramureș	Berchez	Da	Da	47.5183	23.4949	4	1	5	25	20	45
CJ007145	2017-10-05	Vulpes vulpes	F	A	Cluj	Valea Seaca	Nu	Nu	46.8014	23.5339	0	0	0	0	0	0
CJ007146	2018-08-03	Vulpes vulpes	M	Y	Tulcea	Mila 23	Da	Nu	45.222	29.2518	0	1	1	0	0	0
CJ007147	2018-08-03	Vulpes vulpes	F	Y	Giurgiu	Stoenesti	Nu	Nu	44.4967	25.7057	0	0	0	0	0	0
CJ007153	2017-05-13	Vulpes vulpes	M	A	Giurgiu	Stoenesti	Da	Nu	44.4967	25.7057	3	6	9	0	0	0
CJ007154	2018-01-15	Vulpes vulpes	M	Y	Maramureș	Valea Chioarului	Da	Da	47.4074	23.4962	2	6	8	0	1	1
CJ007157	2018-01-11	Vulpes vulpes	F	A	Maramureș	Miresu Mare	Nu	Nu	47.498	23.3491	0	0	0	0	0	0
CJ007158	2018-01-13	Vulpes vulpes	M	A	Maramureș	Varai	Nu	Nu	47.395	23.441	0	0	0	0	0	0
CJ007172	2016-12-23	Vulpes vulpes	F	Y	Ilfov	Balotesti	Da	Nu	44.6511	26.0751	1	0	1	0	0	0
CJ007173	2016-12-10	Vulpes vulpes	F	A	Constanta	Horia	Nu	Nu	44.5959	28.1378	0	0	0	0	0	0
CJ007186	2018-05-26	Vulpes vulpes	F	A	Brasov	Sanpetru	Nu	Nu	45.7226	25.6276	0	0	0	0	0	0
CJ007187	2018-01-28	Vulpes vulpes	F	Y	Teleorman	Zimnicea	Da	Da	43.6737	25.364	?	?	?	?	?	?
CJ007202	2018-02-17	Vulpes vulpes	F	A	Teleorman	Bragadiru	Nu	Nu	43.7801	25.4948	0	0	0	0	0	0
CJ007203	2018-02-21	Vulpes vulpes	M	A	Tulcea	Tulcea	Da	Nu	45.1558	28.785	0	2	2	0	0	0
CJ007214	2016-12-19	Vulpes vulpes	M	A	Teleorman	Vitanesti	Da	Nu	44.0204	25.4375	0	1	1	0	0	0
CJ007216	2018-02-17	Vulpes vulpes	M	A	Teleorman	Bragadiru	Nu	Nu	43.7801	25.4948	0	0	0	0	0	0
